# Supplementary material for: Evaluation of the bacterial diversity among and within individual venous leg ulcers using bacterial tag-encoded FLX and Titanium amplicon pyrosequencing and metagenomic approaches
Source: BMC Microbiol. 2009 Oct 27;9:226. doi: 10.1186/1471-2180-9-226 (PMC2773781; doi:10.1186/1471-2180-9-226)
Supplement: Additional file 1 — Spreadsheet of bacterial genera detected among VLU. The data file provides a complete compiled output of the bacterial genera detected among the VLU. [file 1471-2180-9-226-S1.XLS]

## Sheet: genustransposed
ID	Bacteroides	Staphylococcus	Corynebacterium	Finegoldia	Serratia	Streptococcus	Peptoniphilus	Prevotella	Escherichia	Anaerococcus	Pseudomonas	Propionibacterium	Petrimonas	Actinomyces	Desulfovibrio	Proteus	Helcococcus	Lactobacillus	Porphyromonas	Oligella	Morganella	Nocardioides	Campylobacter	Arthrobacter	Alistipes	Peptostreptococcus	Fastidiosipila	Fusobacterium	Riemerella	Xylella	Enterobacter	Sphingobium	Granulicatella	Sporobacter	Candidatus Amoebinatus	Enhydrobacter	Gemmatimonas	Dialister	Gallicola	Brevibacterium	Terrimonas
1	84.3434	0	0	0	0.505051	0	0	6.06061	0	0	0	0	0	0	0	0	0	0	0	0	1.51515	0	0	0	6.56566	0	0	0	0	0	0	0	0	0	0	1.0101	0	0	0	0	0
2	1.95035	60.6383	0	0	0	0	0	0	0	0	0	0.0886525	0	0	0	0	0	0	0	0	0	0	0	0	0	0	0	0	0	0	0	0	0	0	0	0	0	0	0	0	0
3	0	88.0832	0.10142	0.0507099	0.760649	9.93915	0	0	0	0	0.608519	0.0507099	0	0	0	0	0	0.10142	0	0	0	0	0	0	0	0	0	0	0	0	0	0	0	0	0	0	0	0	0	0	0
4	5.11034	84.2044	0.232288	0.116144	0	9.40767	0.58072	0.116144	0	0	0	0	0	0	0	0	0	0	0	0	0	0	0	0	0	0	0	0	0	0	0	0	0	0	0	0	0	0	0	0	0
5	0	0	25.1635	0	74.7319	0	0	0	0	0	0	0	0	0	0	0	0	0	0	0	0	0	0	0	0	0	0	0	0	0	0	0	0	0	0	0	0	0	0	0	0
6	0.116686	0	25.7876	0	73.9207	0.0583431	0	0	0	0	0.0583431	0	0	0	0	0	0	0	0	0	0	0	0	0	0	0	0	0	0	0	0	0	0	0	0	0	0	0	0	0	0
7	0	0	20	80	0	0	0	0	0	0	0	0	0	0	0	0	0	0	0	0	0	0	0	0	0	0	0	0	0	0	0	0	0	0	0	0	0	0	0	0	0
8	12.5	0	0	0	0	0	0	0	0	0	0	0	0	0	0	0	0	75	0	0	0	0	0	0	0	0	0	0	12.5	0	0	0	0	0	0	0	0	0	0	0	0
9	0	0	0	0	0	0	0	0	0	0	0	0	0	0	0	100	0	0	0	0	0	0	0	0	0	0	0	0	0	0	0	0	0	0	0	0	0	0	0	0	0
10	2.17391	0	2.17391	1.08696	0	0	8.55978	2.58152	0	2.98913	0	0	0	1.7663	0.271739	11.413	6.65761	0	39.9457	1.63043	5.02717	0	3.53261	0.271739	0	0	0.13587	0	0	0	0	0	0	0	0	0	0	1.7663	1.90217	0	0
11	0	0	0	70.374	0	0	0	0	0	29.5485	0	0	0	0	0	0	0	0	0	0	0	0.0193761	0	0	0	0	0	0	0.0193761	0	0	0	0	0	0	0	0	0	0	0	0
12	3.0303	0	3.8961	1.7316	0.4329	2.1645	0.865801	0	25.974	0	7.35931	0	0	0	0	0	0	0	1.7316	0	0	0	0	0	0	0	0	0	0	31.6017	3.8961	0	0	0	0	0	0	0	0	0	0
13	0	2.54652	7.9334	0.0489716	66.8952	0.685602	0	0	0	0	21.5965	0	0	0	0	0	0	0	0	0	0	0	0	0	0	0	0	0	0	0	0	0	0	0	0	0	0	0	0	0	0
14	7.31707	91.7344	0	0	0	0	0	0.135501	0.135501	0	0	0	0	0.406504	0	0	0	0	0	0	0	0	0	0	0	0	0	0	0	0	0	0	0	0	0	0	0	0	0	0	0
15	0	0	0	2.99728	0	0	45.7766	0	0	3.92371	1.47139	0	0	0	0	0	0	0	0	0	0	0	0	0	0	13.733	31.8256	0	0	0	0	0	0	0	0	0	0	0	0	0	0
16	45.9119	0	0	0	0	0	19.4969	5.03145	8.1761	0	0	4.40252	1.88679	0	5.03145	0	0	0	0	0	0	0	0	0	0	0	0	0	0	0	0	1.25786	1.25786	1.25786	0	0	2.51572	0	0	0	1.25786
17	15.3333	0	0	0	82.6667	0	0	0.444444	0.222222	0	0	0	0.222222	0	0	0	0	0	0	0	0	0	0	0	0	0	0	0	0	0	0	0	0	0	0	0	0	0	0	0	0
18	0.095057	1.90114	17.2053	0.095057	0	64.8289	1.3308	0.285171	0	1.52091	0	0	0	0	0	0	0.095057	0	0	0.095057	0	0	6.46388	0	0	5.79848	0	0.095057	0	0	0	0	0	0	0	0	0	0	0	0	0
19	0	99.8076	0	0.0481	0	0	0.0481	0	0	0.0962001	0	0	0	0	0	0	0	0	0	0	0	0	0	0	0	0	0	0	0	0	0	0	0	0	0	0	0	0	0	0	0
20	25	0	0	0	0	8.33333	0	0	0	0	0	0	0	0	0	0	0	0	0	0	0	0	0	0	0	0	0	0	0	0	0	0	0	0	66.6667	0	0	0	0	0	0
21	0	98.3598	0.15873	0	1.48148	0	0	0	0	0	0	0	0	0	0	0	0	0	0	0	0	0	0	0	0	0	0	0	0	0	0	0	0	0	0	0	0	0	0	0	0
22	66.0131	0	0	0	0	0	0.326797	1.63399	0.653595	0	0	0.980392	8.49673	0	0.326797	0	0	0	0.326797	0	0	18.3007	0	0	0.326797	0	0	0	0	0	0	0	0	0	0	0	0	0	0	0	0
23	0.475059	96.4371	0	3.08789	0	0	0	0	0	0	0	0	0	0	0	0	0	0	0	0	0	0	0	0	0	0	0	0	0	0	0	0	0	0	0	0	0	0	0	0	0
24	0	0	0	0	98.893	0	0	0	0	0	0	0.369004	0	0	0	0	0	0	0	0	0	0	0	0	0	0	0	0	0	0	0	0	0	0	0	0	0	0	0	0	0
25	0.362319	0	99.3961	0	0	0	0	0	0	0	0	0	0	0	0	0	0	0	0	0	0	0	0	0	0	0	0	0	0	0	0	0	0	0	0	0	0	0	0	0	0
26	0.585284	5.43478	90.6355	0	0	0	0	0.083612	0	0.083612	0	0	0	0	0	0	0	0	0	0	0	0	0	1.00334	0	0	0	0	0	0	0	0	0	0	0	0	0	0	0	2.17391	0
27	0.605449	0	0	4.43996	0.100908	0	87.6892	0	0	6.05449	0	0	0	0	0	0	0	0	0	0	0	0	0	0	0	0	0	0	0	0	0	0	0	0	0	0	0	0	0	0	0
28	98.0769	0	0	0	0	0	0	0.641026	0	0	0	0	0	0	0	0	0	0	0	0	0	0	0	0	0	0	0	0	0	0	0	0	0	0	0	0	0	0	0	0	0
29	31.746	16.6667	50.7937	0	0	0	0	0	0	0	0	0	0.793651	0	0	0	0	0	0	0	0	0	0	0	0	0	0	0	0	0	0	0	0	0	0	0	0	0	0	0	0
30	19.9005	0	0	0	0	79.602	0	0	0	0	0	0	0	0	0	0	0	0	0	0	0	0	0	0	0	0	0	0	0	0	0	0	0	0	0	0	0	0	0	0	0
31	0	0.243902	13.0894	0	0	0	0	0	0	0	86.6667	0	0	0	0	0	0	0	0	0	0	0	0	0	0	0	0	0	0	0	0	0	0	0	0	0	0	0	0	0	0
32	0	57.1429	0	0	14.2857	0	14.2857	0	0	0	14.2857	0	0	0	0	0	0	0	0	0	0	0	0	0	0	0	0	0	0	0	0	0	0	0	0	0	0	0	0	0	0
33	0	54.2991	21.028	1.21495	0	0.046729	5.88785	0	15.6542	0	0	0	0	0	0	1.26168	0	0	0	0	0	0	0	0	0	0	0	0	0	0	0	0	0	0	0	0	0	0	0	0	0
34	0	60.7821	0.0575043	6.49799	0	0.230017	29.0397	0	0	3.22024	0	0	0	0.0575043	0	0	0.0575043	0	0	0	0	0	0	0	0	0	0	0	0	0	0	0	0	0	0	0	0	0	0	0	0
35	0	39.1304	39.1304	0	0	4.34783	0	0	0	0	0	0	0	0	0	0	0	17.3913	0	0	0	0	0	0	0	0	0	0	0	0	0	0	0	0	0	0	0	0	0	0	0
36	33.3333	0	0	0	0	22.2222	0	0	0	0	11.1111	0	0	0	0	0	0	0	0	0	0	0	0	0	0	0	0	11.1111	0	22.2222	0	0	0	0	0	0	0	0	0	0	0
37	84.8739	6.72269	0	0	0	0.420168	0	1.68067	3.78151	0	0	0.840336	0	0	0	0	0	0	0	0	0	0	0	0	0	0	0	0	0	0	0	0	0	0	0	0	0	0	0	0	0
38	0	3.37079	0	0	2.24719	0	0	0	0	0	0	0	0	0	0	0	0	0	0	0	0	0	0	0	0	0	0	0	0	0	12.3596	0	0	0	0	0	0	0	0	0	0
39	0	0.821777	0	0	98.9728	0	0	0	0	0	0	0	0	0	0	0	0	0	0	0	0	0	0	0	0	0	0	0	0	0	0	0	0	0	0	0	0	0	0	0	0
40	96.0784	0	0	0	0	0	0	0.980392	0.980392	0	0	0.980392	0	0	0	0	0	0	0	0	0	0	0	0	0	0	0	0	0	0	0	0	0	0	0	0	0	0	0	0	0
