# Supplementary material for: Evaluation of the bacterial diversity among and within individual venous leg ulcers using bacterial tag-encoded FLX and Titanium amplicon pyrosequencing and metagenomic approaches
Source: BMC Microbiol. 2009 Oct 27;9:226. doi: 10.1186/1471-2180-9-226 (PMC2773781; doi:10.1186/1471-2180-9-226)
Supplement: Additional file 2 — Spreadsheet of VLU topology for subjects 5, 6, 7, and 8. The data file provides a complete compiled output of the topology for the subjects 5, 6, 7, and 8 not included in the text. [file 1471-2180-9-226-S2.XLS]

## Sheet: Subject 5
Subject 5	A	B	C	D	E	F	G	H	I	J	average
	Center	Edge	Center	Center	Edge	Center	Center	Edge	Center	Edge
Pseudomonas aeruginosa	97.5669	95.4802	64.1791	87.5	46.1538	0	68.75	93.3333	96	96.9697	74.5933
Burkholderia cenocepacia	0	0	26	6.2	0	25	6.25	0	0	0	6.345
Rothia amarae	0	0	2.23881	0	0	25	0	0	0	0	2.72388
Faecalibacterium prausnitzii	1.45985	0	0.746269	0	0	25	0	0	0	0	2.72061
Bacteroidales	0.243309	0.56	0.746269	2.08333	7.69231	25	6.25	0	1.09091	0	4.36661
Capnocytophaga	0	0	0	0	23	0	0	0	0	0	2.3
Clostridium spp.	0	0	0	0	15	0	6.25	0	0	0	2.125
Peptoniphilus harei	0	0	0	0	7.69231	0	0	0	1.09091	0	0.878322
Mycobacterium spp.	0	0	0	0	0	0	13	0	0	0	1.3

## Sheet: Subject 6
name	A	B	C	D	E	F	G	H	I	J
	Edge	Center	Center	Edge	Center	Center	Center	Center	Center	Edge
Pseudomonas aeruginosa	99.6759	90.4762	88.8889	75	94.7368	99.6219	60	80	97.5959	85.7143	87.171
Streptococcus parasanguinis	0	6	12	0	3	0	40	0	2	0	6.3
Desulfohalobium spp.	0	0	0	25	0	0	0	0	0	0	2.5
Corynebacterium mucifaciens	0	0	0	0	0	0	0	0	0	14.2857	1.42857
Burkholderia spp.	0	0	0	0	0	0	0	20	0.228964	0	2.0229

## Sheet: Subject 7
name	A	B	C	D	E	F	G	H	I	J
	Edge	Edge	Edge	Center	Center	Edge	Center	Center	Edge	Edge
Staphylococcus aureus	61.9155	37.0798	25.5601	46.811	39.8338	4.2186	68.7783	68.4295	45.7698	25.587	42.3983
Peptoniphilus harei	16.277	47.416	65.0713	36.5711	43.9898	80.9684	12.3303	8.97436	35.5062	61.5292	40.8634
Staphylococcus capitis	16.9065	9.18214	5.90631	10.9421	10.6138	0.958773	13.914	16.0256	10.7258	5.77965	10.0955
Staphylococcus saprophyticus	3.64209	3.11089	1.32383	2.57461	2.55754	0.0479386	3.39367	5.12821	2.68146	1.3245	2.57847
Anaerococcus prevotii	0.044964	1.20421	0.509165	0.819193	1.72634	8.53308	0.226244	0.480769	2.12668	2.10716	1.77778
Finegoldia magna	0.944245	1.35474	0.814664	1.87244	0.575448	3.49952	0.452489	0.240385	1.57189	2.76942	1.40952

## Sheet: Subject 8
name	A	B	C	D	E	F	G	H	I	J
	edge	center	center	edge	edge	center	center	center	edge	edge
Streptococcus agalactiae	25.9259	75.6098	42.8571	68.2432	86.692	67.9389	74.4186	44.8276	76.1905	85.7143	64.8418
Bacillus badius	70.3704	0	0	0	0	0	0	0	0	0	7.03704
Corynebacterium striatum	0	2.43902	2.85714	7.43243	4.18251	0.763359	11.6279	12.4138	0	4.7619	4.64781
Staphylococcus aureus	0	2.43902	0	5.40541	0.760456	19.084	1.16279	0	9.52381	0.952381	3.93278
Kluyvera intermedia	0	0	25.7143	0	0	1.52672	0	1.37931	0	0	2.86203
Corynebacterium simulans	0	2.43902	2.85714	3.37838	1.90114	0	3.48837	8.27586	0	5.71429	2.80542
Pseudomonas aeruginosa	0	0	0	2.7027	4.18251	0	8.13953	0	0	1.90476	1.69295
Bacteroidales	0	0	0	0	0	0	0	15.8621	0	0	1.58621
